# Supplementary material for: Fabrication of Multilayered Two-Dimensional Micelles and Fibers by Controlled Self-Assembly of Rod-Coil Block Copolymers
Source: Polymers (Basel). 2022 Oct 2;14(19):4125. doi: 10.3390/polym14194125 (PMC9571386; doi:10.3390/polym14194125)
Supplement: Supplementary file 1 [file polymers-14-04125-s001.zip]

Archive with 1 entries (1 files):
- polymers-1916021-supplementary.pdf
